# Supplementary material for: The basal transcription factor II H subunit Tfb5 is required for stress response and pathogenicity in the tangerine pathotype of Alternaria alternata
Source: Mol Plant Pathol. 2020 Aug 10;21(10):1337–52. doi: 10.1111/mpp.12982 (PMC7488464; doi:10.1111/mpp.12982)
Supplement: Supplementary file 7 — TABLE S1 Oligonucleotide primers used in this study [file MPP-21-1337-s007.xlsx]

## Sheet: Table S1- primers
Table S1 Oligonucleotide primers used in this study
Primer	sequence
p1	GATGGGCACATTGAGGTAA
p2	CTTCTGTCGACTCTAGAGCGGCCGGGTGTTGGTGGATAGGTAGA
p3	TCTACCTATCCACCAACACCCGGCCGCTCTAGAGTCGACAGAAG
p4	CGGTAGTCGGCATTAGGGTTGCTACTCTATTCCTTTGCCCTCGGAC
p5	GTCCGAGGGCAAAGGAATAGAGTAG CAACCCTAATGCCGACTACCG
p6	AGCACCAACGCCGTCTACCC
p7	CAGCGTCTCCGACCTGA
p8	GGATTGCCTGTGCCGCTAA
p9	AGGTACATTCCCTGCTTCC
p10	CGCTCCCTCATCATCTGTG
p11	GCTTTACCCAGCCATCAAC
p12	AGCATTGATGTGTTGACCTCCAGAGCGAGGAGGGAACGAG
p13	CTCGTTCCCTCCTCGCTCTGGAGGTCAACACATCAATGCT
p14	AATACCGTTGTCGCAGATGTCAGAAGAACTCGTCAAGAAG
p15	CTTCTTGACGAGTTCTTCTGACATCTGCGACAACGGTATT
p16	GTTCTGCCACTTGACACTAA
p17	TTGCACGCAGGTTCTCC
p18	ACGGGATGAGGTGAAGAGC
p19	TTCCCTATCACCGACCTCC
p20	GATCGCAGCACTCACTTGG
p21	TGAGTATGCGATACAAAGGC
p22	CTTCTGTCGACTCTAGAGCGGCCGGGAGTGTCAGGGTAGAAAGAA
p23	TTCTTTCTACCCTGACACTCCCGGCCGCTCTAGAGTCGACAGAAG
p24	CATTCTGGTAGTTCAGGTGCCTACTCTATTCCTTTGCCCTCGGAC
p25	GTCCGAGGGCAAAGGAATAGAGTAGGCACCTGAACTACCAGAATG
p26	AAATGAAGACAGCCACAAAC
p27	CAGCGTCTCCGACCTGA
p28	TACCCGGTAGGGAGGACTA
p29	CAATCATCCTCCGACTGCC
p30	TGCCGAAATGCTCATAGTG
