# Supplementary material for: The basal transcription factor II H subunit Tfb5 is required for stress response and pathogenicity in the tangerine pathotype of Alternaria alternata
Source: Mol Plant Pathol. 2020 Aug 10;21(10):1337–52. doi: 10.1111/mpp.12982 (PMC7488464; doi:10.1111/mpp.12982)
Supplement: Supplementary file 8 — TABLE S2 Expression of SM genes in Alternaria alternaria [file MPP-21-1337-s008.xlsx]

## Sheet: Table S2-SM
Table S2 Expression of SM genes in A. alternaria.
Chr	Cluster	Gene	baseMean	Log2FC	P-Value	FDR (Q-Value)
Chromosome_1	C1_NRPS	AALT_g6620	997.172	0.992334	5.79e-06	3.48e-05
Chromosome_1	C1_NRPS	AALT_g6621	3266.9	-0.968457	2.45e-06	1.6e-05
Chromosome_1	C1_NRPS	AALT_g6622	405.638	0.793974	7.2e-05	0.000340695
Chromosome_1	C1_NRPS	AALT_g6623	110.247	-0.102772	0.719404	0.805938
Chromosome_1	C1_NRPS	AALT_g6624	5.27551	1.07646	0.243613	0.36072
Chromosome_1	C1_NRPS	AALT_g6625	0.305092	1.76482	0.662949	NA
Chromosome_1	C1_NRPS	AALT_g6626	0	NA	NA	NA
Chromosome_1	C1_NRPS	AALT_g6627	0.803402	-0.646967	0.773888	NA
Chromosome_1	C1_NRPS	AALT_g6628	2537.35	-0.186574	0.360228	0.485039
Chromosome_1	C1_NRPS	AALT_g6629	5583.4	0.0980122	0.621291	0.725295
Chromosome_1	C1_NRPS	AALT_g6630	28.3529	2.09317	3.06e-05	0.000156308
Chromosome_1	C1_NRPS	AALT_g6631	12.9164	1.31269	0.0372897	0.0787306
Chromosome_1	C1_NRPS	AALT_g6632	158.905	1.32138	4.54e-05	0.000223229
Chromosome_1	C1_NRPS	AALT_g6633	15.8086	0.255513	0.688094	0.781425
Chromosome_1	C1_NRPS	AALT_g6634	160.29	1.0955	2.33e-06	1.52e-05
Chromosome_1	C1_NRPS	AALT_g6635	0.490933	2.43629	0.447956	NA
Chromosome_1	C2_T1PKS (Alternariol)	AALT_g6329	2.47014	-1.02027	0.438149	0.563553
Chromosome_1	C2_T1PKS (Alternariol)	AALT_g6330	31.0469	-0.422667	0.408996	0.535879
Chromosome_1	C2_T1PKS (Alternariol)	AALT_g6331	22.7716	0.230888	0.603215	0.709454
Chromosome_1	C2_T1PKS (Alternariol)	AALT_g6332	67.2199	-1.53442	1.07e-06	7.55e-06
Chromosome_1	C2_T1PKS (Alternariol)	AALT_g6333	174.024	-0.962039	0.000193693	0.000822297
Chromosome_1	C2_T1PKS (Alternariol)	AALT_g6334	235.934	-1.42623	3.44e-07	2.66e-06
Chromosome_1	C2_T1PKS (Alternariol)	AALT_g6335	24.1848	-3.21761	7.83e-07	5.61e-06
Chromosome_1	C2_T1PKS (Alternariol)	AALT_g6336	68.8344	-3.34174	1.62e-13	3.67e-12
Chromosome_1	C2_T1PKS (Alternariol)	AALT_g6337	24.9932	-2.16544	3.62e-05	0.000182407
Chromosome_1	C2_T1PKS (Alternariol)	AALT_g6338	271.113	-1.49171	5e-12	9.17e-11
Chromosome_1	C2_T1PKS (Alternariol)	AALT_g6339	5.53613	-0.751349	0.417397	0.543276
Chromosome_1	C2_T1PKS (Alternariol)	AALT_g6340	151.856	-0.895772	0.000126713	0.000562583
Chromosome_1	C2_T1PKS (Alternariol)	AALT_g6341	2689.42	-0.910642	2.76e-06	1.77e-05
Chromosome_1	C2_T1PKS (Alternariol)	AALT_g6342	53.3574	0.284068	0.460156	0.584878
Chromosome_1	C2_T1PKS (Alternariol)	AALT_g6343	13.1705	-0.178101	0.746592	0.826989
Chromosome_1	C2_T1PKS (Alternariol)	AALT_g6344	6.25959	-0.535538	0.53632	0.652334
Chromosome_1	C2_T1PKS (Alternariol)	AALT_g6345	49.5717	0.122978	0.755065	0.833319
Chromosome_1	C2_T1PKS (Alternariol)	AALT_g6346	308.519	-1.06291	5.7e-06	3.44e-05
Chromosome_1	C3_T1PKS (Melanin)	AALT_g6057	118.096	-0.550179	0.0471842	0.0957328
Chromosome_1	C3_T1PKS (Melanin)	AALT_g6058	1062.32	-1.30695	2.45e-08	2.39e-07
Chromosome_1	C3_T1PKS (Melanin)	AALT_g6059	287.803	1.63393	1.9e-11	3.19e-10
Chromosome_1	C3_T1PKS (Melanin)	AALT_g6060	60.388	0.381873	0.358512	0.483413
Chromosome_1	C3_T1PKS (Melanin)	AALT_g6061	817.792	-0.0898977	0.675947	0.772132
Chromosome_1	C3_T1PKS (Melanin)	AALT_g6062	1986.17	0.0741964	0.67328	0.770097
Chromosome_1	C3_T1PKS (Melanin)	AALT_g6063	196.715	-0.00319784	0.989779	0.993253
Chromosome_1	C3_T1PKS (Melanin)	AALT_g6064	510.764	1.25479	1.41e-07	1.18e-06
Chromosome_1	C3_T1PKS (Melanin)	AALT_g6065	212.454	0.430283	0.045162	0.0923837
Chromosome_1	C3_T1PKS (Melanin)	AALT_g6066	296.103	0.741352	0.0210651	0.0490077
Chromosome_1	C4_NRPS	AALT_g5051	427.749	0.755056	0.00932884	0.0245048
Chromosome_1	C4_NRPS	AALT_g5052	3616.22	1.33742	7.34e-11	1.13e-09
Chromosome_1	C4_NRPS	AALT_g5053	983.597	0.0411335	0.859203	0.909291
Chromosome_1	C4_NRPS	AALT_g5054	1029.67	1.46378	3.86e-05	0.000193599
Chromosome_1	C4_NRPS	AALT_g5055	838.888	0.67979	0.000177194	0.000760151
Chromosome_1	C4_NRPS	AALT_g5056	239.704	1.58319	1.23e-07	1.05e-06
Chromosome_1	C4_NRPS	AALT_g5057	3829.1	-1.42399	0.000177519	0.000761262
Chromosome_1	C4_NRPS	AALT_g5058	1532.94	-0.213262	0.372142	0.497838
Chromosome_1	C4_NRPS	AALT_g5059	1264.87	-0.0867067	0.722904	0.808695
Chromosome_1	C4_NRPS	AALT_g5060	483.283	-0.153808	0.406915	0.533642
Chromosome_1	C4_NRPS	AALT_g5061	877.561	0.602139	0.000953115	0.00333868
Chromosome_1	C4_NRPS	AALT_g5062	194.942	1.48334	7.32e-09	7.9e-08
Chromosome_1	C4_NRPS	AALT_g5063	163.198	-0.843986	0.0130945	0.0329075
Chromosome_1	C4_NRPS	AALT_g5064	26.341	0.144584	0.783588	0.854654
Chromosome_1	C5_T1PKS (Alternapyrone)	AALT_g404	4133.34	0.510269	0.0122263	0.0310256
Chromosome_1	C5_T1PKS (Alternapyrone)	AALT_g405	2733.49	0.539629	0.183566	0.288862
Chromosome_1	C5_T1PKS (Alternapyrone)	AALT_g406	9.52592	0.190634	0.790151	0.859598
Chromosome_1	C5_T1PKS (Alternapyrone)	AALT_g407	28.6729	-0.721623	0.123896	0.212667
Chromosome_1	C5_T1PKS (Alternapyrone)	AALT_g408	40.9339	-1.42958	0.00157091	0.00518363
Chromosome_1	C5_T1PKS (Alternapyrone)	AALT_g409	125.286	-1.01487	0.00182008	0.00590867
Chromosome_1	C5_T1PKS (Alternapyrone)	AALT_g410	1400.83	2.00711	3.23e-07	2.51e-06
Chromosome_1	C5_T1PKS (Alternapyrone)	AALT_g411	598.549	0.806385	0.00177012	0.00576611
Chromosome_1	C5_T1PKS (Alternapyrone)	AALT_g412	615.116	0.338068	0.100495	0.178833
Chromosome_1	C5_T1PKS (Alternapyrone)	AALT_g413	328.87	-1.56118	4.14e-06	2.56e-05
Chromosome_1	C5_T1PKS (Alternapyrone)	AALT_g414	229.004	0.312737	0.238589	0.354705
Chromosome_1	C5_T1PKS (Alternapyrone)	AALT_g415	218.426	0.0130488	0.961097	0.974973
Chromosome_1	C5_T1PKS (Alternapyrone)	AALT_g416	1332.25	-2.57373	1.96e-20	9.26e-19
Chromosome_1	C5_T1PKS (Alternapyrone)	AALT_g417	827	-0.178521	0.487275	0.609711
Chromosome_1	C6_NRPS (Dimethylcoprogen)	AALT_g858	13.1584	0.517886	0.50355	0.623442
Chromosome_1	C6_NRPS (Dimethylcoprogen)	AALT_g859	3.29972	-0.373648	0.749088	0.828601
Chromosome_1	C6_NRPS (Dimethylcoprogen)	AALT_g860	6.61865	-0.397542	0.630807	0.733707
Chromosome_1	C6_NRPS (Dimethylcoprogen)	AALT_g861	1084.18	0.104042	0.785478	0.855899
Chromosome_1	C6_NRPS (Dimethylcoprogen)	AALT_g862	348.878	-0.602744	0.0309	0.0672638
Chromosome_1	C6_NRPS (Dimethylcoprogen)	AALT_g863	38.4626	0.492112	0.230528	0.345832
Chromosome_1	C6_NRPS (Dimethylcoprogen)	AALT_g864	14.6904	0.854115	0.1805	0.285114
Chromosome_1	C6_NRPS (Dimethylcoprogen)	AALT_g865	458.258	1.76356	1.08e-08	1.14e-07
Chromosome_1	C6_NRPS (Dimethylcoprogen)	AALT_g866	277.183	2.10392	5.51e-07	4.07e-06
Chromosome_1	C6_NRPS (Dimethylcoprogen)	AALT_g867	1909.56	2.43562	2.64e-12	5.04e-11
Chromosome_1	C6_NRPS (Dimethylcoprogen)	AALT_g868	327.943	3.52761	4.09e-30	4.72e-28
Chromosome_1	C6_NRPS (Dimethylcoprogen)	AALT_g869	1012.62	4.02906	4.24e-22	2.28e-20
Chromosome_1	C6_NRPS (Dimethylcoprogen)	AALT_g870	6.4075	0.673277	0.425177	0.550708
Chromosome_1	C6_NRPS (Dimethylcoprogen)	AALT_g871	9.7698	0.585079	0.384818	0.511763
Chromosome_1	C6_NRPS (Dimethylcoprogen)	AALT_g872	984.128	0.463189	0.0345074	0.0737134
Chromosome_1	C6_NRPS (Dimethylcoprogen)	AALT_g873	135.283	1.37177	1.35e-05	7.45e-05
Chromosome_1	C6_NRPS (Dimethylcoprogen)	AALT_g874	17.0417	0.640926	0.291058	0.41316
Chromosome_1	C6_NRPS (Dimethylcoprogen)	AALT_g875	122.898	0.229883	0.413335	0.540111
Chromosome_1	C6_NRPS (Dimethylcoprogen)	AALT_g876	4043.97	2.86804	7.31e-34	1.18e-31
Chromosome_1	C6_NRPS (Dimethylcoprogen)	AALT_g877	176.592	1.01439	3.93e-05	0.000196658
Chromosome_1	C6_NRPS (Dimethylcoprogen)	AALT_g878	841.106	0.0972983	0.616965	0.721201
Chromosome_1	C6_NRPS (Dimethylcoprogen)	AALT_g879	170.836	-1.26178	4.91e-05	0.000240231
Chromosome_2	C7_T1PKS	AALT_g2724	4.32375	-0.0789393	0.943843	0.964332
Chromosome_2	C7_T1PKS	AALT_g2725	4.21448	-1.05776	0.356421	0.48099
Chromosome_2	C7_T1PKS	AALT_g2726	5.18341	-0.916207	0.339244	0.463663
Chromosome_2	C7_T1PKS	AALT_g2727	0.138277	-0.935108	0.818739	NA
Chromosome_2	C7_T1PKS	AALT_g2728	0.185841	0.988445	0.808596	NA
Chromosome_2	C7_T1PKS	AALT_g2729	0	NA	NA	NA
Chromosome_2	C7_T1PKS	AALT_g2730	9.64504	-0.885614	0.200207	0.309261
Chromosome_2	C7_T1PKS	AALT_g2731	24.5274	-3.43917	1.28e-05	7.13e-05
Chromosome_2	C7_T1PKS	AALT_g2732	89.2225	-2.65103	6.59e-08	5.96e-07
Chromosome_2	C7_T1PKS	AALT_g2733	177.212	-0.658474	0.183209	0.288458
Chromosome_2	C7_T1PKS	AALT_g2734	22.0618	-2.3138	0.000602323	0.00222506
Chromosome_2	C7_T1PKS	AALT_g2735	1.53057	-1.93626	0.362924	NA
Chromosome_2	C7_T1PKS	AALT_g2736	3.59053	-2.08151	0.0798461	0.147772
Chromosome_2	C8_NRPS (Equisetin)	AALT_g2683	546.352	-0.480082	0.0685711	0.130861
Chromosome_2	C8_NRPS (Equisetin)	AALT_g2684	63.1524	0.152799	0.698566	0.788774
Chromosome_2	C8_NRPS (Equisetin)	AALT_g2685	226.386	0.71173	0.044757	0.0916865
Chromosome_2	C8_NRPS (Equisetin)	AALT_g2686	51.8709	-0.99526	0.0152814	0.0374408
Chromosome_2	C8_NRPS (Equisetin)	AALT_g2687	239.073	-1.15287	0.000116679	0.000522909
Chromosome_2	C8_NRPS (Equisetin)	AALT_g2688	31.4431	-0.40311	0.334546	0.459439
Chromosome_2	C8_NRPS (Equisetin)	AALT_g2689	92.6422	0.00238183	0.993276	0.995888
Chromosome_2	C8_NRPS (Equisetin)	AALT_g2690	182.758	-1.84363	1.16e-11	2.01e-10
Chromosome_2	C8_NRPS (Equisetin)	AALT_g2691	689.68	-1.31025	4.31e-12	7.93e-11
Chromosome_2	C8_NRPS (Equisetin)	AALT_g2692	120.495	-0.885987	0.000603339	0.00222809
Chromosome_2	C8_NRPS (Equisetin)	AALT_g2693	47.6701	-1.51883	0.000189158	0.000805436
Chromosome_2	C8_NRPS (Equisetin)	AALT_g2694	260.944	0.0731069	0.797809	0.864967
Chromosome_2	C8_NRPS (Equisetin)	AALT_g2695	10.163	-0.662596	0.340164	0.464588
Chromosome_2	C8_NRPS (Equisetin)	AALT_g2696	6.4969	-0.774205	0.361092	0.485974
Chromosome_2	C8_NRPS (Equisetin)	AALT_g2697	894.559	-0.909033	6.89e-05	0.000327348
Chromosome_2	C8_NRPS (Equisetin)	AALT_g2698	518.71	1.83819	7.49e-12	1.34e-10
Chromosome_2	C8_NRPS (Equisetin)	AALT_g2699	24.4266	-0.628808	0.150195	0.247447
Chromosome_2	C9_terpene	AALT_g1952	1226.63	0.112286	0.597694	0.705306
Chromosome_2	C9_terpene	AALT_g1953	1431.58	0.489279	0.0433918	0.0896284
Chromosome_2	C9_terpene	AALT_g1954	277.281	0.856938	0.0109858	0.0281903
Chromosome_2	C9_terpene	AALT_g1955	32.2466	-1.93094	3.18e-06	2.02e-05
Chromosome_2	C9_terpene	AALT_g1956	181.257	-0.478458	0.0673216	0.128798
Chromosome_2	C9_terpene	AALT_g1957	708.67	0.65585	0.0020205	0.00647297
Chromosome_2	C9_terpene	AALT_g1958	587.779	1.36225	1.24e-13	2.87e-12
Chromosome_2	C9_terpene	AALT_g1959	50.0225	-2.06852	1.64e-05	8.87e-05
Chromosome_3	C10_terpene	AALT_g3202	1.13778	-0.352491	0.859756	NA
Chromosome_3	C10_terpene	AALT_g3203	233.455	-2.03444	3.2e-13	7e-12
Chromosome_3	C10_terpene	AALT_g3204	359.393	-0.902438	0.000372763	0.00145356
Chromosome_3	C10_terpene	AALT_g3205	3.33551	2.53833	0.062649	0.121567
Chromosome_3	C10_terpene	AALT_g3206	89.931	0.971033	0.00189758	0.00611784
Chromosome_3	C10_terpene	AALT_g3207	243.623	1.40418	3.99e-05	0.00019911
Chromosome_3	C10_terpene	AALT_g3208	1191.95	-0.96543	8.46e-08	7.43e-07
Chromosome_3	C10_terpene	AALT_g3209	954.542	0.162955	0.37843	0.505089
Chromosome_3	C10_terpene	AALT_g3210	163.12	-0.087595	0.739456	0.821833
Chromosome_3	C10_terpene	AALT_g3211	16.5147	-0.346927	0.534387	0.650741
Chromosome_3	C11_T1PKS	AALT_g2924	2312.23	-1.12688	6.94e-06	4.12e-05
Chromosome_3	C11_T1PKS	AALT_g2925	228.952	-0.636192	0.0260352	0.058273
Chromosome_3	C11_T1PKS	AALT_g2926	380.219	-0.46142	0.129366	0.219952
Chromosome_3	C11_T1PKS	AALT_g2927	201.222	0.662202	0.00959135	0.0250964
Chromosome_3	C11_T1PKS	AALT_g2928	881.561	0.569244	0.0397887	0.0831783
Chromosome_3	C11_T1PKS	AALT_g2929	19.8412	0.307313	0.529898	0.646793
Chromosome_3	C11_T1PKS	AALT_g2930	267.492	0.258783	0.327635	0.452191
Chromosome_3	C11_T1PKS	AALT_g2931	821.162	0.544118	0.0135681	0.0339485
Chromosome_3	C11_T1PKS	AALT_g2932	145.333	-0.130215	0.585027	0.695018
Chromosome_3	C11_T1PKS	AALT_g2933	723.296	0.326047	0.127691	0.217711
Chromosome_3	C11_T1PKS	AALT_g2934	519.882	0.354804	0.10596	0.186786
Chromosome_3	C11_T1PKS	AALT_g2935	3119.71	-0.484678	0.105833	0.186618
Chromosome_3	C11_T1PKS	AALT_g2936	42.0655	0.867411	0.0171423	0.041197
Chromosome_3	C11_T1PKS	AALT_g2937	41.1487	0.734327	0.0546448	0.108258
Chromosome_3	C11_T1PKS	AALT_g2938	805.03	-0.380093	0.0372898	0.0787306
Chromosome_3	C11_T1PKS	AALT_g2939	793.269	0.868163	0.00068807	0.0025054
Chromosome_3	C11_T1PKS	AALT_g2940	471.855	0.869461	0.00178906	0.0058212
Chromosome_4	C12_T1PKS	AALT_g1852	421.184	0.0164967	0.950872	0.968293
Chromosome_4	C12_T1PKS	AALT_g1853	341.31	1.32713	2.45e-08	2.39e-07
Chromosome_4	C12_T1PKS	AALT_g1854	849.187	-0.0975597	0.667708	0.765418
Chromosome_4	C12_T1PKS	AALT_g1855	2952.29	0.0834505	0.809268	0.873664
Chromosome_4	C12_T1PKS	AALT_g1856	78.178	-0.398282	0.327212	0.451964
Chromosome_4	C12_T1PKS	AALT_g1857	0.1812	-0.935108	0.818739	NA
Chromosome_4	C12_T1PKS	AALT_g1858	3.96448	-0.176233	0.85817	0.908366
Chromosome_4	C12_T1PKS	AALT_g1859	251.036	0.386851	0.0579458	0.113812
Chromosome_4	C12_T1PKS	AALT_g1860	3.04026	-1.45278	0.266168	0.387036
Chromosome_4	C12_T1PKS	AALT_g1861	134.154	-2.14084	5.96e-14	1.43e-12
Chromosome_4	C12_T1PKS	AALT_g1862	633.694	-0.0149583	0.942864	0.963934
Chromosome_4	C12_T1PKS	AALT_g1863	221.859	0.361221	0.165915	0.267037
Chromosome_4	C12_T1PKS	AALT_g1864	5216.76	-0.0603017	0.753171	0.832031
Chromosome_4	C12_T1PKS	AALT_g1865	5.4698	-0.633062	0.46283	0.587241
Chromosome_4	C12_T1PKS	AALT_g1866	9.9254	-2.33125	0.00169439	0.00554153
Chromosome_4	C12_T1PKS	AALT_g1867	225.286	0.197287	0.374733	0.50068
Chromosome_4	C13_terpene	AALT_g1794	7091.44	-0.652983	0.041575	0.0863591
Chromosome_4	C13_terpene	AALT_g1795	2105.03	-0.722119	0.000246549	0.00101104
Chromosome_4	C13_terpene	AALT_g1796	16313.4	-0.289565	0.304955	0.428631
Chromosome_4	C13_terpene	AALT_g1797	3865.5	-0.014307	0.949682	0.967876
Chromosome_4	C13_terpene	AALT_g1798	2796.75	-0.322728	0.116453	0.202259
Chromosome_4	C13_terpene	AALT_g1799	33.4905	-0.854343	0.0541457	0.107443
Chromosome_4	C13_terpene	AALT_g1800	68.9606	-0.195594	0.609968	0.714775
Chromosome_4	C13_terpene	AALT_g1801	411.017	0.400066	0.120505	0.208125
Chromosome_4	C13_terpene	AALT_g1802	476.285	-2.24615	3.91e-17	1.35e-15
Chromosome_4	C13_terpene	AALT_g1803	50.5411	-0.794489	0.0303402	0.06631
Chromosome_4	C14_terpene	AALT_g1464	4.54834	-1.731	0.150774	0.248258
Chromosome_4	C14_terpene	AALT_g1465	4907.54	-0.536405	0.0825422	0.152043
Chromosome_4	C14_terpene	AALT_g1466	39.5307	-0.158823	0.726454	0.811231
Chromosome_4	C14_terpene	AALT_g1467	4.10389	-0.0591337	0.955688	0.971746
Chromosome_4	C14_terpene	AALT_g1468	1.79751	-0.944945	0.622747	0.726548
Chromosome_4	C14_terpene	AALT_g1469	14.5379	-0.501144	0.372171	0.497838
Chromosome_4	C14_terpene	AALT_g1470	20.9809	0.818884	0.0897621	0.163031
Chromosome_4	C14_terpene	AALT_g1471	85.5671	-1.6816	0.000516447	0.00193913
Chromosome_4	C14_terpene	AALT_g1472	1709.93	-0.180559	0.437333	0.562693
Chromosome_4	C15_terpene	AALT_g1086	1408.53	-1.59262	1.56e-05	8.48e-05
Chromosome_4	C15_terpene	AALT_g1087	4530.29	-0.871111	0.000295888	0.00118781
Chromosome_4	C15_terpene	AALT_g1088	1918.02	0.44522	0.0228765	0.0524612
Chromosome_4	C15_terpene	AALT_g1089	777.708	1.0861	1.9e-09	2.29e-08
Chromosome_4	C15_terpene	AALT_g1090	239.972	-1.79356	3.16e-14	7.84e-13
Chromosome_4	C15_terpene	AALT_g1091	13.4307	-0.255102	0.660404	0.759482
Chromosome_4	C15_terpene	AALT_g1092	201.914	-0.728103	0.050064	0.100612
Chromosome_4	C16_NRPS_like	AALT_g10273	0.896412	0.604414	0.802358	NA
Chromosome_4	C16_NRPS_like	AALT_g10274	159.392	2.4995	3.95e-12	7.31e-11
Chromosome_4	C16_NRPS_like	AALT_g10275	168.522	-0.326304	0.150881	0.248363
Chromosome_4	C16_NRPS_like	AALT_g10276	29.1135	-0.892154	0.0284171	0.06267
Chromosome_4	C16_NRPS_like	AALT_g10277	0.31711	-1.78152	0.636399	NA
Chromosome_4	C16_NRPS_like	AALT_g10278	0.638838	1.39301	0.644709	NA
Chromosome_4	C16_NRPS_like	AALT_g10279	25.3304	-0.04499	0.914946	0.945094
Chromosome_4	C16_NRPS_like	AALT_g10280	1144.36	0.820999	0.000101045	0.000459516
Chromosome_4	C16_NRPS_like	AALT_g10281	3707.67	3.2691	5.62e-18	2.16e-16
Chromosome_4	C16_NRPS_like	AALT_g10282	2456.89	-1.19218	3.9e-07	2.98e-06
Chromosome_4	C16_NRPS_like	AALT_g10283	1155.62	-0.738669	0.000173096	0.000744545
Chromosome_4	C16_NRPS_like	AALT_g10284	168.86	-1.14363	6.13e-05	0.000294308
Chromosome_4	C16_NRPS_like	AALT_g10285	19.9301	-0.201968	0.670089	0.767147
Chromosome_4	C16_NRPS_like	AALT_g10286	168.53	1.5806	5.21e-06	3.16e-05
Chromosome_4	C16_NRPS_like	AALT_g10287	0.650856	-1.45934	0.542909	NA
Chromosome_4	C16_NRPS_like	AALT_g10288	0	NA	NA	NA
Chromosome_5	C17_T3PKS	AALT_g5762	16.2617	0.479186	0.399254	0.526068
Chromosome_5	C17_T3PKS	AALT_g5763	9798.21	-0.537628	0.0406565	0.0846511
Chromosome_5	C17_T3PKS	AALT_g5764	36.1641	0.383215	0.319971	0.444277
Chromosome_5	C17_T3PKS	AALT_g5765	907.677	-0.921692	0.000376605	0.00146754
Chromosome_5	C17_T3PKS	AALT_g5766	7.86071	-0.997227	0.180006	0.284552
Chromosome_5	C17_T3PKS	AALT_g5767	1852	-0.605977	0.00289715	0.00888567
Chromosome_5	C17_T3PKS	AALT_g5768	440.077	-0.992027	1.65e-05	8.91e-05
Chromosome_5	C17_T3PKS	AALT_g5769	31.0661	-0.618988	0.1353	0.227898
Chromosome_5	C17_T3PKS	AALT_g5770	22.5901	-0.071751	0.876953	0.920833
Chromosome_5	C17_T3PKS	AALT_g5771	346.221	0.0926797	0.657648	0.757301
Chromosome_5	C17_T3PKS	AALT_g5772	1144.25	-1.09306	0.00132725	0.00448044
Chromosome_5	C17_T3PKS	AALT_g5773	116.595	0.560873	0.0465023	0.0946178
Chromosome_5	C17_T3PKS	AALT_g5774	967.816	-0.00905263	0.959672	0.974152
Chromosome_6	C18_NRPS	AALT_g4610	121.885	1.22655	4.45e-05	0.000219666
Chromosome_6	C18_NRPS	AALT_g4611	253.679	0.0843352	0.724867	0.81007
Chromosome_6	C18_NRPS	AALT_g4612	997.386	-1.3085	0.00121443	0.00415355
Chromosome_6	C18_NRPS	AALT_g4613	379.467	0.533228	0.137171	0.23027
Chromosome_6	C18_NRPS	AALT_g4614	104.102	-1.07849	0.00111894	0.00385114
Chromosome_6	C18_NRPS	AALT_g4615	232.367	-2.42032	2.21e-08	2.18e-07
Chromosome_6	C18_NRPS	AALT_g4616	494.794	-0.241369	0.627984	0.731092
Chromosome_6	C18_NRPS	AALT_g4617	2362.77	0.697485	0.000150948	0.000659182
Chromosome_6	C18_NRPS	AALT_g4618	402.59	1.56553	3.85e-09	4.4e-08
Chromosome_6	C18_NRPS	AALT_g4619	47.7301	0.129934	0.701063	0.790891
Chromosome_6	C18_NRPS	AALT_g4620	135.1	-0.690602	0.0305911	0.0667878
Chromosome_6	C18_NRPS	AALT_g4621	219.937	0.963547	0.00329763	0.00996961
Chromosome_6	C18_NRPS	AALT_g4622	77.5674	-0.531866	0.0627266	0.121656
Chromosome_6	C18_NRPS	AALT_g4623	103.342	0.196356	0.52732	0.644677
Chromosome_6	C18_NRPS	AALT_g4624	78.5136	-0.331324	0.288802	0.410876
Chromosome_6	C18_NRPS	AALT_g4625	157.284	-1.06826	7.6e-05	0.000358105
Chromosome_6	C18_NRPS	AALT_g4626	25.2214	-0.296353	0.495407	0.616108
Chromosome_6	C18_NRPS	AALT_g4627	20.763	-0.500003	0.291906	0.413953
Chromosome_6	C18_NRPS	AALT_g4628	44.0111	-1.57505	0.00170317	0.00556707
Chromosome_6	C18_NRPS	AALT_g4629	15.3273	-0.855598	0.15824	0.257732
Chromosome_7	C19_NRPS_like (Phomopsins)	AALT_g7478	570.332	-0.986727	5.14e-06	3.12e-05
Chromosome_7	C19_NRPS_like (Phomopsins)	AALT_g7479	3194.48	0.133892	0.443507	0.56859
Chromosome_7	C19_NRPS_like (Phomopsins)	AALT_g7480	428.848	1.3466	1.15e-10	1.71e-09
Chromosome_7	C19_NRPS_like (Phomopsins)	AALT_g7481	2440.91	0.238949	0.197029	0.305424
Chromosome_7	C19_NRPS_like (Phomopsins)	AALT_g7482	127.356	-2.03354	3.83e-12	7.12e-11
Chromosome_7	C19_NRPS_like (Phomopsins)	AALT_g7483	2940.6	-1.03015	0.0015102	0.00500499
Chromosome_7	C19_NRPS_like (Phomopsins)	AALT_g7484	1282.07	0.49055	0.0172475	0.0413977
Chromosome_7	C19_NRPS_like (Phomopsins)	AALT_g7485	23765.1	-0.133113	0.482029	0.605355
Chromosome_7	C19_NRPS_like (Phomopsins)	AALT_g7486	531.957	-0.139796	0.510898	0.629852
Chromosome_7	C19_NRPS_like (Phomopsins)	AALT_g7487	19980.7	-0.568704	0.0414837	0.086232
Chromosome_7	C19_NRPS_like (Phomopsins)	AALT_g7488	2548.14	-0.163459	0.495915	0.616565
Chromosome_7	C19_NRPS_like (Phomopsins)	AALT_g7489	298.708	0.775901	0.000430963	0.00165678
Chromosome_7	C19_NRPS_like (Phomopsins)	AALT_g7490	20.6806	0.0819644	0.864927	0.912867
Chromosome_7	C19_NRPS_like (Phomopsins)	AALT_g7491	428.644	0.0703112	0.794721	0.862382
Chromosome_7	C19_NRPS_like (Phomopsins)	AALT_g7492	1417.45	0.0050751	0.978616	0.985683
Chromosome_7	C20_NRPS_like	AALT_g10546	1093.49	2.69298	2.13e-18	8.61e-17
Chromosome_7	C20_NRPS_like	AALT_g10547	68.1435	0.357905	0.276511	0.397593
Chromosome_7	C20_NRPS_like	AALT_g10548	215.446	0.642247	0.0183332	0.04361
Chromosome_7	C20_NRPS_like	AALT_g10549	1426.16	1.24124	2.12e-08	2.1e-07
Chromosome_7	C20_NRPS_like	AALT_g10550	462.032	2.36593	2.41e-13	5.33e-12
Chromosome_7	C20_NRPS_like	AALT_g10551	1045.04	0.800018	0.000816967	0.00290536
Chromosome_7	C20_NRPS_like	AALT_g10552	2.2507	-1.704	0.253861	0.372887
Chromosome_7	C20_NRPS_like	AALT_g10553	265.118	-3.48173	4.41e-26	3.45e-24
Chromosome_7	C20_NRPS_like	AALT_g10554	1086.93	0.210798	0.230943	0.346126
Chromosome_7	C20_NRPS_like	AALT_g10555	9.76648	2.73783	0.00125438	0.00427228
Chromosome_7	C20_NRPS_like	AALT_g10556	15.5294	-0.189974	0.738705	0.821127
Chromosome_7	C20_NRPS_like	AALT_g10557	4.05182	0.509732	0.708377	0.796864
Chromosome_7	C20_NRPS_like	AALT_g10558	157.112	0.443286	0.0904795	0.1641
Chromosome_7	C20_NRPS_like	AALT_g10559	73.6402	0.13187	0.679285	0.774111
Chromosome_7	C20_NRPS_like	AALT_g10560	1246.41	0.824177	0.000476837	0.00181062
Chromosome_7	C20_NRPS_like	AALT_g10561	13403.8	-0.939357	0.00197011	0.00632214
Chromosome_7	C20_NRPS_like	AALT_g10562	445.789	0.926879	0.000413405	0.00159734
Chromosome_7	C20_NRPS_like	AALT_g10563	645.782	0.467942	0.0128285	0.0323386
Chromosome_7	C20_NRPS_like	AALT_g10564	1482.4	2.16302	5.93e-21	2.91e-19
Chromosome_8	C21_NRPS_like	AALT_g3859	349.4	0.608081	0.0146576	0.0362149
Chromosome_8	C21_NRPS_like	AALT_g3860	100.612	0.685034	0.0291629	0.0639938
Chromosome_8	C21_NRPS_like	AALT_g3861	1.30635	-0.720173	0.675878	NA
Chromosome_8	C21_NRPS_like	AALT_g3862	13.8751	-3.18384	0.000261146	0.00106214
Chromosome_8	C21_NRPS_like	AALT_g3863	405.542	-1.73303	2.74e-15	7.73e-14
Chromosome_8	C21_NRPS_like	AALT_g3864	207.697	-0.203041	0.38537	0.512318
Chromosome_8	C21_NRPS_like	AALT_g3865	598.249	0.474855	0.00946711	0.0248054
Chromosome_8	C21_NRPS_like	AALT_g3866	2096.45	2.2417	0.00298506	0.00912349
Chromosome_8	C21_NRPS_like	AALT_g3867	235.129	-0.868775	0.0017831	0.00580509
Chromosome_8	C21_NRPS_like	AALT_g3868	128.262	0.816242	0.00325779	0.00985696
Chromosome_8	C21_NRPS_like	AALT_g3869	608.686	1.92847	2.41e-17	8.58e-16
Chromosome_8	C21_NRPS_like	AALT_g3870	36.5033	-1.40055	0.0225156	0.0517871
Chromosome_8	C21_NRPS_like	AALT_g3871	2643.56	0.0909145	0.70695	0.795415
Chromosome_8	C21_NRPS_like	AALT_g3872	1282.32	0.00776675	0.973551	0.982398
Chromosome_8	C21_NRPS_like	AALT_g3873	3.95791	0.116389	0.926893	0.954214
Chromosome_8	C22_NRPS_like	AALT_g9341	180.209	-0.67024	0.0100725	0.0261948
Chromosome_8	C22_NRPS_like	AALT_g9342	4.15634	2.88323	0.0513675	0.102852
Chromosome_8	C22_NRPS_like	AALT_g9343	444.252	0.563507	0.00525469	0.0148794
Chromosome_8	C22_NRPS_like	AALT_g9344	1605.18	0.206589	0.278539	0.399957
Chromosome_8	C22_NRPS_like	AALT_g9345	291.98	1.17919	1.22e-05	6.85e-05
Chromosome_8	C22_NRPS_like	AALT_g9346	49.5269	-1.33173	0.000382976	0.00148983
Chromosome_8	C22_NRPS_like	AALT_g9347	572.83	0.493832	0.0109591	0.0281282
Chromosome_8	C22_NRPS_like	AALT_g9348	50.6825	2.45554	3.83e-09	4.38e-08
Chromosome_9	C23_NRPS_like	AALT_g8708	10.5497	-1.44872	0.0376835	0.0794737
Chromosome_9	C23_NRPS_like	AALT_g8709	2187.97	-0.961357	3.8e-05	0.000191037
Chromosome_9	C23_NRPS_like	AALT_g8710	258.616	-0.0749704	0.757797	0.835583
Chromosome_9	C23_NRPS_like	AALT_g8711	91.9087	-1.3233	9.95e-05	0.000453024
Chromosome_9	C23_NRPS_like	AALT_g8712	30.5078	-0.58435	0.169887	0.272167
Chromosome_9	C23_NRPS_like	AALT_g8713	16.7657	1.57706	0.00690519	0.018808
Chromosome_9	C23_NRPS_like	AALT_g8714	3.28479	-0.0900943	0.950324	0.9681
Chromosome_9	C23_NRPS_like	AALT_g8715	63.3375	-0.227506	0.498637	0.619044
Chromosome_9	C23_NRPS_like	AALT_g8716	82.2165	1.61668	3.04e-05	0.000155053
Chromosome_9	C23_NRPS_like	AALT_g8717	15.5127	-0.0387763	0.945486	0.96558
Chromosome_9	C23_NRPS_like	AALT_g8718	2.37206	-0.793114	0.536047	0.65214
Chromosome_9	C24_NRPS	AALT_g10639	31.4448	-1.46894	0.000907121	0.0031985
Chromosome_9	C24_NRPS	AALT_g10640	65.0685	-0.891018	0.00681949	0.0186072
Chromosome_9	C24_NRPS	AALT_g10641	209.387	-3.09453	9.1e-10	1.16e-08
Chromosome_9	C24_NRPS	AALT_g10642	110.503	0.192337	0.551007	0.665526
Chromosome_9	C24_NRPS	AALT_g10643	29.1655	-0.0943065	0.842281	0.896776
Chromosome_9	C24_NRPS	AALT_g10644	125.431	0.616278	0.113901	0.198459
Chromosome_9	C24_NRPS	AALT_g10645	75.6718	-0.232955	0.412225	0.538936
Chromosome_9	C24_NRPS	AALT_g10646	6.56545	-2.43603	0.0180839	0.0430708
Chromosome_9	C24_NRPS	AALT_g10647	493.036	-0.338294	0.120293	0.207887
Chromosome_9	C24_NRPS	AALT_g10648	38.7044	-0.187541	0.674317	0.770926
Chromosome_9	C24_NRPS	AALT_g10649	537.735	-0.785085	3.76e-05	0.000189238
Chromosome_9	C25_fungalRiPP	AALT_g11405	260.824	1.03833	0.000572201	0.00212545
Chromosome_9	C25_fungalRiPP	AALT_g11406	95.361	0.873312	0.0120729	0.0306908
Chromosome_9	C25_fungalRiPP	AALT_g11407	386.355	-0.591394	0.164686	0.26562
Chromosome_9	C25_fungalRiPP	AALT_g11408	138.077	0.715162	0.00227055	0.0071597
Chromosome_9	C25_fungalRiPP	AALT_g11409	33522.4	0.327897	0.217937	0.330971
Chromosome_9	C25_fungalRiPP	AALT_g11410	0.476664	0.928568	0.751141	NA
Chromosome_9	C25_fungalRiPP	AALT_g11411	0.185841	0.988445	0.808596	NA
Chromosome_9	C25_fungalRiPP	AALT_g11412	41.8499	-0.646562	0.0779856	0.145099
Chromosome_9	C25_fungalRiPP	AALT_g11413	1150.4	0.630981	0.0298089	0.0652612
Chromosome_9	C25_fungalRiPP	AALT_g11414	167.915	-0.826399	0.00324799	0.00983251
Chromosome_9	C25_fungalRiPP	AALT_g11415	561.368	0.247929	0.189206	0.295662
Chromosome_9	C25_fungalRiPP	AALT_g11416	1203.91	0.811674	0.000309216	0.00123395
Chromosome_9	C25_fungalRiPP	AALT_g11417	2017.46	-0.988464	8.41e-05	0.000390541
Chromosome_9	C26_terpene	AALT_g10996	131.271	1.37326	2.53e-07	2.01e-06
Chromosome_9	C26_terpene	AALT_g10997	21.2026	-1.25065	0.0429601	0.0888008
Chromosome_9	C26_terpene	AALT_g10998	0.138277	-0.935108	0.818739	NA
Chromosome_9	C26_terpene	AALT_g10999	0.167064	0.988445	0.808596	NA
Chromosome_9	C26_terpene	AALT_g11000	0.167064	0.988445	0.808596	NA
Chromosome_9	C26_terpene	AALT_g11001	0	NA	NA	NA
Chromosome_9	C26_terpene	AALT_g11002	0	NA	NA	NA
Chromosome_10	C27_NRPS_like	AALT_g9392	8.86982	-0.0350104	0.963179	0.976066
Chromosome_10	C27_NRPS_like	AALT_g9393	62.8509	-2.61731	1.46e-09	1.81e-08
Chromosome_10	C27_NRPS_like	AALT_g9394	15.4811	-0.645899	0.21392	0.325838
Chromosome_10	C27_NRPS_like	AALT_g9395	1339.62	-0.199379	0.324845	0.449353
Chromosome_10	C27_NRPS_like	AALT_g9396	330.458	1.0131	0.000229638	0.000950549
Chromosome_10	C27_NRPS_like	AALT_g9397	68.0227	-0.647152	0.0355771	0.0756451
Chromosome_10	C27_NRPS_like	AALT_g9398	18.5826	-0.652428	0.314972	0.439401
Chromosome_10	C27_NRPS_like	AALT_g9399	1290.74	-0.210249	0.340565	0.464968
Chromosome_10	C27_NRPS_like	AALT_g9400	292.903	1.79682	2.81e-09	3.28e-08
Chromosome_10	C27_NRPS_like	AALT_g9401	892.22	0.744927	0.000104463	0.000473727
Chromosome_10	C27_NRPS_like	AALT_g9402	16.8717	0.2353	0.643111	0.744988
Chromosome_10	C27_NRPS_like	AALT_g9403	566.522	0.765229	0.000648836	0.00237616
Chromosome_10	C27_NRPS_like	AALT_g9404	1205.85	0.216987	0.387905	0.51503
Chromosome_10	C27_NRPS_like	AALT_g9405	1396.9	-2.34658	3.15e-15	8.8e-14
Chromosome_10	C27_NRPS_like	AALT_g9406	502.093	-0.0425964	0.859364	0.909341
Chromosome_10	C27_NRPS_like	AALT_g9407	1831.02	-0.403195	0.050338	0.101092
Chromosome_10	C27_NRPS_like	AALT_g9408	722.464	0.605397	0.00562749	0.015771
CDC1	C28_T1PKS (Mellein)	AALT_g11068	1.42572	-2.82678	0.131179	NA
CDC1	C28_T1PKS (Mellein)	AALT_g11069	1.40438	-2.78165	0.263471	NA
CDC1	C28_T1PKS (Mellein)	AALT_g11070	2.38436	-4.6784	0.0113858	0.0290994
CDC1	C28_T1PKS (Mellein)	AALT_g11071	1.03954	-3.47434	0.115253	NA
CDC1	C28_T1PKS (Mellein)	AALT_g11072	1.59803	0.0684125	0.969163	NA
CDC1	C28_T1PKS (Mellein)	AALT_g11073	25.4397	-1.7834	0.000565659	0.0021032
CDC1	C28_T1PKS (Mellein)	AALT_g11074	79.9188	-1.78572	4.28e-05	0.000212381
CDC1	C28_T1PKS (Mellein)	AALT_g11075	4.89011	-5.71469	9.76e-05	0.000445583
CDC1	C28_T1PKS (Mellein)	AALT_g11076	0.138277	-0.935108	0.818739	NA
CDC1	C28_T1PKS (Mellein)	AALT_g11077	0.138277	-0.935108	0.818739	NA
CDC1	C28_T1PKS (Mellein)	AALT_g11078	0.305341	0.026663	0.994494	NA
CDC1	C28_T1PKS (Mellein)	AALT_g11079	0	NA	NA	NA
CDC1	C28_T1PKS (Mellein)	AALT_g11080	0	NA	NA	NA
CDC1	C28_T1PKS (Mellein)	AALT_g11081	0.276554	-1.61347	0.691029	NA
CDC1	C29_NRPS (ACT_Toxin I)	AALT_g11736	0	NA	NA	NA
CDC1	C29_NRPS (ACT_Toxin I)	AALT_g11737	0.152546	0.988445	0.808596	NA
CDC1	C29_NRPS (ACT_Toxin I)	AALT_g11738	0	NA	NA	NA
CDC1	C29_NRPS (ACT_Toxin I)	AALT_g11739	0	NA	NA	NA
CDC1	C29_NRPS (ACT_Toxin I)	AALT_g11740	0	NA	NA	NA
CDC1	C29_NRPS (ACT_Toxin I)	AALT_g11741	0	NA	NA	NA
CDC1	C29_NRPS (ACT_Toxin I)	AALT_g11742	0.486674	2.42684	0.450938	NA
CDC1	C29_NRPS (ACT_Toxin I)	AALT_g11743	0	NA	NA	NA
CDC1	C29_NRPS (ACT_Toxin I)	AALT_g11744	1.94832	1.03487	0.461719	0.586221
CDC1	C29_NRPS (ACT_Toxin I)	AALT_g11745	0	NA	NA	NA
CDC1	C29_NRPS (ACT_Toxin I)	AALT_g11746	0.986876	-0.000597063	0.999771	NA
CDC1	C29_NRPS (ACT_Toxin I)	AALT_g11747	1.26116	-1.58964	0.408614	NA
CDC1	C29_NRPS (ACT_Toxin I)	AALT_g11748	5972.28	-1.01383	5.29e-08	4.87e-07	metalloprotease
CDC1	C29_NRPS (ACT_Toxin I)	AALT_g11749	38.3731	-0.565765	0.188958	0.295315
CDC1	C29_NRPS (ACT_Toxin I)	AALT_g11750	58.252	-1.73117	5.25e-05	0.0002547	ACTTS3
CDC1	C29_NRPS (ACT_Toxin I)	AALT_g11751	4.27316	0.12321	0.912569	0.943846
CDC1	C29_NRPS (ACT_Toxin I)	AALT_g11752	0.734082	0.0333946	0.990863	NA
CDC1	C29_NRPS (ACT_Toxin I)	AALT_g11753	631.775	-0.476641	0.0431245	0.0891245
CDC1	C29_NRPS (ACT_Toxin I)	AALT_g11754	271.182	-0.49084	0.0284606	0.0627295
CDC1	C29_NRPS (ACT_Toxin I)	AALT_g11755	200.264	0.184949	0.483792	0.60657
CDC1	C29_NRPS (ACT_Toxin I)	AALT_g11756	0	NA	NA	NA
CDC1	C29_NRPS (ACT_Toxin I)	AALT_g11757	18.4463	-0.184847	0.770474	0.844862
CDC1	C29_NRPS (ACT_Toxin I)	AALT_g11758	78.6023	-0.467661	0.127857	0.217935
CDC1	C29_NRPS (ACT_Toxin I)	AALT_g11759	0	NA	NA	NA
CDC2	C30_T1PKS (Mellein)	AALT_g11948	0	NA	NA	NA
CDC2	C30_T1PKS (Mellein)	AALT_g11949	0.1812	-0.935108	0.818739	NA
CDC2	C30_T1PKS (Mellein)	AALT_g11950	0	NA	NA	NA
CDC2	C30_T1PKS (Mellein)	AALT_g11951	0	NA	NA	NA
CDC2	C30_T1PKS (Mellein)	AALT_g11952	0	NA	NA	NA
CDC2	C30_T1PKS (Mellein)	AALT_g11953	0	NA	NA	NA
CDC2	C30_T1PKS (Mellein)	AALT_g11954	0.994253	-3.42042	0.123835	NA
CDC2	C30_T1PKS (Mellein)	AALT_g11955	0	NA	NA	NA
CDC2	C30_T1PKS (Mellein)	AALT_g11956	0.167064	0.988445	0.808596	NA
CDC2	C30_T1PKS (Mellein)	AALT_g11957	0	NA	NA	NA
CDC2	C30_T1PKS (Mellein)	AALT_g11958	0	NA	NA	NA
CDC2	C30_T1PKS (Mellein)	AALT_g11959	0	NA	NA	NA
CDC2	C30_T1PKS (Mellein)	AALT_g11960	0	NA	NA	NA
