# Supplementary material for: The basal transcription factor II H subunit Tfb5 is required for stress response and pathogenicity in the tangerine pathotype of Alternaria alternata
Source: Mol Plant Pathol. 2020 Aug 10;21(10):1337–52. doi: 10.1111/mpp.12982 (PMC7488464; doi:10.1111/mpp.12982)
Supplement: Supplementary file 9 — TABLE S3 Expression of genes whose orthologs were associated with conidiation in Alternaria alternaria, A. nidulans, Neurospora crassa and Magnaporthe oryzae [file MPP-21-1337-s009.xlsx]

## Sheet: Table S3-spore
Table S3 Expression of genes whose orthologs were associated with conidiation in A. alternaria, A. nidulans , N. crassa and M. oryzae.
Gene	Acession number	Log2FC	p-value
Fus3	AALT_g9024	0.589354	0.0167501
Slt2	AALT_g11502	0.100077	0.617555
csn5	AALT_g2342	0.185022	0.255405
G alpha	AALT_g3129	0.0695239	0.785551
PKA	AALT_g3695	0.128078	0.483754
Plc	AALT_g43	-0.32413	0.37194
Cal	AALT_g8476	0.851803	0.000123805
VeA	AALT_g4376	-0.530903	0.0112818
VelB	AALT_g7603	0.0737387	0.687043
VosA	AALT_g512	-0.447866	0.299536
FadA	AALT_g3129	0.0695239	0.785551
flbA	AALT_g2799	0.500144	0.0192024
FlbB	AALT_g5529	-0.407645	0.0242228
FlbC	AALT_g5513	0.450183	0.101421
FlbD	AALT_g4507	0.130523	0.664647
FlbE	AALT_g11874	0.912013	0.000691402
FphA	AALT_g420	-0.0870288	0.707546
LaeA	AALT_g9887	-0.174495	0.332751
LreA	AALT_g5872	-0.176551	0.525963
LreB	AALT_g5596	0.0880661	0.656569
MPKB	AALT_g9042	0.763417	0.000148434
mtfA	AALT_g3874	-0.899117	0.000332946
SteC	AALT_g3896	0.0879202	0.626651
StuA	AALT_g10904	0.209542	0.44421
